# Supplementary material for: Molecular epidemiology of bovine tuberculosis in Northern Ghana identifies several uncharacterized bovine spoligotypes and suggests possible zoonotic transmission
Source: PLoS Negl Trop Dis. 2022 Aug 11;16(8):e0010649. doi: 10.1371/journal.pntd.0010649 (PMC9398027; doi:10.1371/journal.pntd.0010649)
Supplement: S1 Table — (XLSX) [file pntd.0010649.s003.xlsx]

## Sheet: Data
Isolate ID	Region	District	SIT	SB Number	Binary	Octal	Specie	Lineage
TB/Nm A041	Northern	Gushegu	Orphan or New-30	SB2757	1100000000000000000000001011101111111100000	600000005677600	M. bovis	Bovis
TB/Nm A050	Northern	Tamale Metro	1037	SB0944	1101111101111110111111111111101111111100000	676773777677600	M. bovis	Bovis
TB/Nm A053	Northern	Tamale Metro	757	SB0328	1101111101011110111111111111101111111100000	676573777677600	M. bovis	Bovis
TB/Nm A064	Northern	Savelugu	Orphan or New-22	SB2749	1101000000000110111111111110001111111100000	640033777077600	M. caprae	Caprae
TB/Nm A066	Northern	Gushegu	Orphan or New-33	SB2760	1111111111111111111111000000111100001111111	777777740360771	M. tuberculosis	Cameroon
TB/Nm A067	Northern	Savelugu	1037	SB0944	1101111101111110111111111111101111111100000	676773777677600	M. bovis	Bovis
TB/Nm A074	Northern	Gushegu	Orphan or New-18	SB2745	1101111000011110111111111111101111111100000	674173777677600	M. bovis	Bovis
TB/Nm A075	Upper_East	Bolgatanga	Orphan or New-30	SB2757	1100000000000000000000001011101111111100000	600000005677600	M. bovis	Bovis
TB/Nm A077	Northern	Savelugu	1037	SB0944	1101111101111110111111111111101111111100000	676773777677600	M. bovis	Bovis
TB/Nm A085	Northern	Tamale Metro	Orphan or New-23	SB2750	1101000000000110111111111111001111111100000	640033777477600	M. bovis (close to caprae)	Bovis
TB/Nm A086	Northern	Tamale Metro	Orphan or New-30	SB2757	1100000000000000000000001011101111111100000	600000005677600	M. bovis	Bovis
TB/Nm A088	Northern	Kumbungu	1037	SB0944	1101111101111110111111111111101111111100000	676773777677600	M. bovis	Bovis
TB/Nm A089	North_East	West Mamprusi	Orphan or New-14	SB1517	1100011101111110111111011111111111111100000	616773757777600	M. bovis	Bovis
TB/Nm A090	Northern	Savelugu	Orphan or New-7	SB1472	1101111101111110111110111111101111111100000	676773737677600	M. bovis	Bovis
TB/Nm A091	Northern	Tamale Metro	Orphan or New-7	SB1472	1101111101111110111110111111101111111100000	676773737677600	M. bovis	Bovis
TB/Nm A092	Northern	Tamale Metro	Orphan or New-7	SB1472	1101111101111110111110111111101111111100000	676773737677600	M. bovis	Bovis
TB/Nm A093	Northern	Savelugu	Orphan or New-27	SB2754	1101100000111110111111111111100011111100000	660373777617600	M. bovis	Bovis
TB/Nm A094	Northern	Savelugu	1603	SB0300	1101101101111110111111111111101111111100000	666773777677600	M. bovis	Bovis
TB/Nm A095	Northern	Gushegu	3736	SB1432	0101001101111110111111111111101111111100000	246773777677600	M. bovis	Bovis
TB/Nm A097	Northern	Kumbungu	Orphan or New-7	SB1472	1101111101111110111110111111101111111100000	676773737677600	M. bovis	Bovis
TB/Nm A099	Northern	Tamale Metro	Orphan or New-1	SB2738	1101111001111110111111111111101111111100000	674773777677600	M. bovis	Bovis
TB/Nm A103	Northern	Savelugu	1037	SB0944	1101111101111110111111111111101111111100000	676773777677600	M. bovis	Bovis
TB/Nm A106	Northern	Kumbungu	181	SB0147	1111110001111111111111111111111111111101111	770777777777671	M. africanum	West African 2
TB/Nm A108	North_East	Walewale	1037	SB0944	1101111101111110111111111111101111111100000	676773777677600	M. bovis	Bovis
TB/Nm A109	Northern	Tamale Metro	1037	SB0944	1101111101111110111111111111101111111100000	676773777677600	M. bovis	Bovis
TB/Nm A110	Northern	Gushegu	Orphan or New-29	SB2756	1101111000000000000011111111101111111100000	674000177677600	M. bovis	Bovis
TB/Nm A112	Northern	Nanton	1037	SB0944	1101111101111110111111111111101111111100000	676773777677600	M. bovis	Bovis
TB/Nm A117	Northern	Tamale Metro	3742	SB1439	1101111101111100111111111111101111111100000	676763777677600	M. bovis	Bovis
TB/Nm A118	Savannah	East Gonja	683	SB0140	1101101000001110111111111111111111111100000	664073777777600	M. bovis	Bovis
TB/Nm A120	Northern	Karaga	Orphan or New-30	SB2757	1100000000000000000000001011101111111100000	600000005677600	M. bovis	Bovis
TB/Nm A121	Northern	Karaga	1037	SB0944	1101111101111110111111111111101111111100000	676773777677600	M. bovis	Bovis
TB/Nm A122	Northern	Gushegu	Orphan or New-18	SB2745	1101111000011110111111111111101111111100000	674173777677600	M. bovis	Bovis
TB/Nm A123	Northern	Kumbungu	Orphan or New-24	SB2751	1101000000000110111111111111101111111100000	640033777677600	M. bovis	Bovis
TB/Nm A124	Northern	Karaga	1603	SB0300	1101101101111110111111111111101111111100000	666773777677600	M. bovis	Bovis
TB/Nm A125	Northern	Tamale Metro	1037	SB0944	1101111101111110111111111111101111111100000	676773777677600	M. bovis	Bovis
TB/Nm A126	Northern	Tamale Metro	1037	SB0944	1101111101111110111111111111101111111100000	676773777677600	M. bovis	Bovis
TB/Nm A130	Upper_East	Bolgatanga	Orphan or New-13	SB2742	1001101100111000111111111111101111111100000	466343777677600	M. bovis	Bovis
TB/Nm A137	Upper_East	Bolgatanga	Orphan or New-14	SB1517	1100011101111110111111011111111111111100000	616773757777600	M. bovis	Bovis
TB/Nm A156	Savannah	Central Conja (Buipe)	1603	SB0300	1101101101111110111111111111101111111100000	666773777677600	M. bovis	Bovis
TB/Nm A157	Northern	Savelugu	Orphan or New-12	SB2741	1001111001111010111111111111101111111100000	474753777677600	M. bovis	Bovis
TB/Nm A158	Northern	Kumbungu	1036	SB0850	1101111101111110111111111111100111111100000	676773777637600	M. bovis	Bovis
TB/Nm A160	Northern	Gushegu	1037	SB0944	1101111101111110111111111111101111111100000	676773777677600	M. bovis	Bovis
TB/Nm A162	Northern	Mion	3743	SB1440	1101111101111000111111111111101111111100000	676743777677600	M. bovis	Bovis
TB/Nm A172	Northern	Karaga	1037	SB0944	1101111101111110111111111111101111111100000	676773777677600	M. bovis	Bovis
TB/Nm A177	Northern	Karaga	1603	SB0300	1101101101111110111111111111101111111100000	666773777677600	M. bovis	Bovis
TB/Nm A187	Northern	Gushegu	Orphan or New-2	SB1418	1101111101111110111111111111101110111100000	676773777673600	M. bovis	Bovis
TB/Nm A190	Northern	Savelugu	3720	SB1099	1001111101111110111111111111101111111100000	476773777677600	M. bovis	Bovis
TB/Nm A191	Northern	Gushegu	1037	SB0944	1101111101111110111111111111101111111100000	676773777677600	M. bovis	Bovis
TB/Nm A193	Northern	Savelugu	1037	SB0944	1101111101111110111111111111101111111100000	676773777677600	M. bovis	Bovis
TB/Nm A194	Northern	Tamale Metro	1603	SB0300	1101101101111110111111111111101111111100000	666773777677600	M. bovis	Bovis
TB/Nm A195	Northern	Karaga	1603	SB0300	1101101101111110111111111111101111111100000	666773777677600	M. bovis	Bovis
TB/Nm A196	Northern	Tolon	1603	SB0300	1101101101111110111111111111101111111100000	666773777677600	M. bovis	Bovis
TB/Nm A197	Northern	Gushegu	1603	SB0300	1101101101111110111111111111101111111100000	666773777677600	M. bovis	Bovis
TB/Nm A198	Northern	Gushegu	1036	SB0850	1101111101111110111111111111100111111100000	676773777637600	M. bovis	Bovis
TB/Nm A201	Northern	Gushegu	1037	SB0944	1101111101111110111111111111101111111100000	676773777677600	M. bovis	Bovis
TB/Nm A202	Northern	Karaga	665	SB0134	1100011101111110111111111111111111111100000	616773777777600	M. bovis	Bovis
TB/Nm A205	Northern	Gushegu	1037	SB0944	1101111101111110111111111111101111111100000	676773777677600	M. bovis	Bovis
TB/Nm A206	Northern	Gushegu	482	SB0120	1101111101111110111111111111111111111100000	676773777777600	M. bovis	Bovis
TB/Nm A210	Savannah	Central Conja (Buipe)	Orphan or New-19	SB2746	1101111000111110111111111111101111111100000	674373777677600	M. bovis	Bovis
TB/Nm A212	Savannah	Central Conja (Buipe)	1037	SB0944	1101111101111110111111111111101111111100000	676773777677600	M. bovis	Bovis
TB/Nm A213	Savannah	Central Conja (Buipe)	1603	SB0300	1101101101111110111111111111101111111100000	666773777677600	M. bovis	Bovis
TB/Nm A214	Northern	Tamale Metro	1037	SB0944	1101111101111110111111111111101111111100000	676773777677600	M. bovis	Bovis
TB/Nm A215	Northern	Tamale Metro	1037	SB0944	1101111101111110111111111111101111111100000	676773777677600	M. bovis	Bovis
TB/Nm A217	Northern	Karaga	1603	SB0300	1101101101111110111111111111101111111100000	666773777677600	M. bovis	Bovis
TB/Nm A219	Northern	Gushegu	Orphan or New-27	SB2754	1101100000111110111111111111100011111100000	660373777617600	M. bovis	Bovis
TB/Nm A221	Northern	Tamale Metro	Orphan or New-26	SB2753	0101001101111110111111111111000000111100000	246773777403600	M. bovis	Bovis
TB/Nm A222	Northern	Tamale Metro	Orphan or New-29	SB2756	1101111000000000000011111111101111111100000	674000177677600	M. bovis	Bovis
TB/Nm A225	Northern	Savelugu	Orphan or New-20	SB2747	1101011000011010111111111111101111111100000	654153777677600	M. bovis	Bovis
TB/Nm A227	Northern	Mion	1037	SB0944	1101111101111110111111111111101111111100000	676773777677600	M. bovis	Bovis
TB/Nm A228	Northern	Gushegu	Orphan or New-10	SB2739	1101110000000000001111001111101111001100000	670000747674600	M. bovis	Bovis
TB/Nm A229	Northern	Gushegu	1037	SB0944	1101111101111110111111111111101111111100000	676773777677600	M. bovis	Bovis
TB/Nm A230	Northern	Tolon	Orphan or New-25	SB2752	1101111101111110111111111111101001111100000	676773777647600	M. bovis	Bovis
TB/Nm A234	Northern	Gushegu	1037	SB0944	1101111101111110111111111111101111111100000	676773777677600	M. bovis	Bovis
TB/Nm A240	Northern	Tamale Metro	1037	SB0944	1101111101111110111111111111101111111100000	676773777677600	M. bovis	Bovis
TB/Nm A242	Northern	Tamale Metro	Orphan or New-1	SB2738	1101111001111110111111111111101111111100000	674773777677600	M. bovis	Bovis
TB/Nm A243	Northern	Tamale Metro	1037	SB0944	1101111101111110111111111111101111111100000	676773777677600	M. bovis	Bovis
TB/Nm A247	Northern	Gushegu	1037	SB0944	1101111101111110111111111111101111111100000	676773777677600	M. bovis	Bovis
TB/Nm A249	Northern	Karaga	1037	SB0944	1101111101111110111111111111101111111100000	676773777677600	M. bovis	Bovis
TB/Nm A250	Northern	Tamale Metro	3760	SB1410	1001101101111110111111111111101111111100000	466773777677600	M. bovis	Bovis
TB/Nm A251	Northern	Tamale Metro	2813	SB1027	1101111101111110111111111100101111111100000	676773776277600	M. bovis	Bovis
TB/Nm A252	Northern	Gushegu	2813	SB1027	1101111101111110111111111100101111111100000	676773776277600	M. bovis	Bovis
TB/Nm A253	Northern	Karaga	1603	SB0300	1101101101111110111111111111101111111100000	666773777677600	M. bovis	Bovis
TB/Nm A255	Northern	Tolon	1603	SB0300	1101101101111110111111111111101111111100000	666773777677600	M. bovis	Bovis
TB/Nm A256	Northern	Karaga	1037	SB0944	1101111101111110111111111111101111111100000	676773777677600	M. bovis	Bovis
TB/Nm A257	Savannah	Kpalbei	1037	SB0944	1101111101111110111111111111101111111100000	676773777677600	M. bovis	Bovis
TB/Nm A258	Savannah	Kpalbei	1037	SB0944	1101111101111110111111111111101111111100000	676773777677600	M. bovis	Bovis
TB/Nm A260	Northern	Savelugu	1603	SB0300	1101101101111110111111111111101111111100000	666773777677600	M. bovis	Bovis
TB/Nm A262	Northern	Gushegu	1037	SB0944	1101111101111110111111111111101111111100000	676773777677600	M. bovis	Bovis
TB/Nm A263	Northern	Gushegu	Orphan or New-29	SB2756	1101111000000000000011111111101111111100000	674000177677600	M. bovis	Bovis
TB/Nm A265	Northern	Kumbungu	665	SB0134	1100011101111110111111111111111111111100000	616773777777600	M. bovis	Bovis
TB/Nm A266	Savannah	Central Conja (Buipe)	Orphan or New-26	SB2753	0101001101111110111111111111000000111100000	246773777403600	M. bovis	Bovis
TB/Nm A271	Northern	Gushegu	1037	SB0944	1101111101111110111111111111101111111100000	676773777677600	M. bovis	Bovis
TB/Nm A278	Northern	Kumbungu	1037	SB0944	1101111101111110111111111111101111111100000	676773777677600	M. bovis	Bovis
TB/Nm A280	Northern	Tolon	1037	SB0944	1101111101111110111111111111101111111100000	676773777677600	M. bovis	Bovis
TB/Nm A281	Northern	Gushegu	Orphan or New-3	SB2286	1101101101111010111111111111101111111100000	666753777677600	M. bovis	Bovis
TB/Nm A282	Savannah	Central Conja (Buipe)	Orphan or New-8	SB2764	1101111101111110111110011111101111111100000	676773717677600	M. bovis	Bovis
TB/Nm A286	Northern	Karaga	1603	SB0300	1101101101111110111111111111101111111100000	666773777677600	M. bovis	Bovis
TB/Nm A290	Northern	Tolon	1603	SB0300	1101101101111110111111111111101111111100000	666773777677600	M. bovis	Bovis
TB/Nm A295	North_East	Nalerigu	Orphan or New-14	SB1517	1100011101111110111111011111111111111100000	616773757777600	M. bovis	Bovis
TB/Nm A305	Northern	Tamale Metro	2813	SB1027	1101111101111110111111111100101111111100000	676773776277600	M. bovis	Bovis
TB/Nm A306	Northern	Tamale Metro	1037	SB0944	1101111101111110111111111111101111111100000	676773777677600	M. bovis	Bovis
TB/Nm A308	Northern	Karaga	Orphan or New-29	SB2756	1101111000000000000011111111101111111100000	674000177677600	M. bovis	Bovis
TB/Nm A310	Northern	Karaga	1603	SB0300	1101101101111110111111111111101111111100000	666773777677600	M. bovis	Bovis
TB/Nm A311	Northern	Karaga	1037	SB0944	1101111101111110111111111111101111111100000	676773777677600	M. bovis	Bovis
TB/Nm A312	North_East	Walewale	2840	SB1026	1101001101111110111111111111101111111100000	646773777677600	M. bovis	Bovis
TB/Nm A313	Savannah	Central Conja (Buipe)	3742	SB1439	1101111101111100111111111111101111111100000	676763777677600	M. bovis	Bovis
TB/Nm A318	Upper_West	Wa West	Orphan or New-15	SB2285	1000011101111110111111111111111111001100000	416773777774600	M. bovis	Bovis
TB/Nm A320	Upper_West	NA	Orphan or New-21	SB2748	0101111000011110111111111111101111110000000	274173777677000	M. bovis	Bovis
TB/Nm A321	Upper_West	Dabo	1037	SB0944	1101111101111110111111111111101111111100000	676773777677600	M. bovis	Bovis
TB/Nm A322	Upper_West	Sissala north	1037	SB0944	1101111101111110111111111111101111111100000	676773777677600	M. bovis	Bovis
TB/Nm A323	Upper_West	Tumu	Orphan or New-15	SB2285	1000011101111110111111111111111111001100000	416773777774600	M. bovis	Bovis
TB/Nm A324	Upper_West	Gulu	Orphan or New-15	SB2285	1000011101111110111111111111111111001100000	416773777774600	M. bovis	Bovis
TB/Nm A327	Upper_West	Hamile	1037	SB0944	1101111101111110111111111111101111111100000	676773777677600	M. bovis	Bovis
TB/Nm A329	Upper_West	Laura	Orphan or New-15	SB2285	1000011101111110111111111111111111001100000	416773777774600	M. bovis	Bovis
TB/Nm A331	Upper_West	Hamile	1037	SB0944	1101111101111110111111111111101111111100000	676773777677600	M. bovis	Bovis
TB/Nm A332	Upper_West	Laura	Orphan or New-17	SB2744	1101111101111110111100011111101111001100000	676773617674600	M. bovis	Bovis
TB/Nm A334	Upper_West	Hamile	Orphan or New-5	SB2762	0101111101111110111111111111101111111100000	276773777677600	M. bovis	Bovis
TB/Nm A335	Upper_West	Tumu	Orphan or New-17	SB2744	1101111101111110111100011111101111001100000	676773617674600	M. bovis	Bovis
TB/Nm A336	Upper_West	Gulu	Orphan or New-5	SB2762	0101111101111110111111111111101111111100000	276773777677600	M. bovis	Bovis
TB/Nm A337	Upper_West	Dabo	1037	SB0944	1101111101111110111111111111101111111100000	676773777677600	M. bovis	Bovis
TB/Nm A338	Upper_West	Tumu	1037	SB0944	1101111101111110111111111111101111111100000	676773777677600	M. bovis	Bovis
TB/Nm A339	Upper_West	Hamile	Orphan or New-17	SB2744	1101111101111110111100011111101111001100000	676773617674600	M. bovis	Bovis
TB/Nm A341	Upper_West	Tumu	Orphan or New-16	SB2743	1000011101111110111111111111101111001100000	416773777674600	M. bovis	Bovis
TB/Nm A342	Upper_West	Hamile	1037	SB0944	1101111101111110111111111111101111111100000	676773777677600	M. bovis	Bovis
TB/Nm A343	Upper_West	Sissala West	Orphan or New-5	SB2762	0101111101111110111111111111101111111100000	276773777677600	M. bovis	Bovis
TB/Nm A345	Upper_West	Laura	1037	SB0944	1101111101111110111111111111101111111100000	676773777677600	M. bovis	Bovis
TB/Nm A346	Upper_West	Wa West	Orphan or New-5	SB2762	0101111101111110111111111111101111111100000	276773777677600	M. bovis	Bovis
TB/Nm A347	Northern	Karaga	3742	SB1439	1101111101111100111111111111101111111100000	676763777677600	M. bovis	Bovis
TB/Nm A348	Northern	Savelugu	3742	SB1439	1101111101111100111111111111101111111100000	676763777677600	M. bovis	Bovis
TB/Nm A349	Northern	Karaga	1037	SB0944	1101111101111110111111111111101111111100000	676773777677600	M. bovis	Bovis
TB/Nm A350	Northern	Tamale Metro	Orphan or New-4	SB2761	1101101001111110111111111111101111111100000	664773777677600	M. bovis	Bovis
TB/Nm A351	Northern	Savelugu	Orphan or New-31	SB2758	0000000000000010111111111111101111111100000	000013777677600	M. caprae	Caprae
TB/Nm A353	Northern	Tamale Metro	1037	SB0944	1101111101111110111111111111101111111100000	676773777677600	M. bovis	Bovis
TB/Nm A354	Savannah	Central Conja (Buipe)	3539	SB1275	1101111101111110111101111111101111111100000	676773677677600	M. bovis	Bovis
TB/Nm A355	Northern	Savelugu	2840	SB1026	1101001101111110111111111111101111111100000	646773777677600	M. bovis	Bovis
TB/Nm A357	Northern	Gushegu	Orphan or New-8	SB2764	1101111101111110111110011111101111111100000	676773717677600	M. bovis	Bovis
TB/Nm A360	North_East	Walewale	1037	SB0944	1101111101111110111111111111101111111100000	676773777677600	M. bovis	Bovis
TB/Nm A361	Northern	Gushegu	1603	SB0300	1101101101111110111111111111101111111100000	666773777677600	M. bovis	Bovis
TB/Nm A362	Savannah	Central Conja (Buipe)	1037	SB0944	1101111101111110111111111111101111111100000	676773777677600	M. bovis	Bovis
TB/Nm A363	Savannah	Central Conja (Buipe)	Orphan or New-28	SB2755	1101111001111110111111111111100010001100000	674773777610600	M. bovis	Bovis
TB/Nm A365	Northern	Tamale Metro	1037	SB0944	1101111101111110111111111111101111111100000	676773777677600	M. bovis	Bovis
TB/Nm A368	Northern	Gushegu	Orphan or New-30	SB2757	1100000000000000000000001011101111111100000	600000005677600	M. bovis	Bovis
TB/Nm A369	Savannah	Damongo	Orphan or New-14	SB1517	1100011101111110111111011111111111111100000	616773757777600	M. bovis	Bovis
TB/Nm A370	North_East	Walewale	Orphan or New-29	SB2756	1101111000000000000011111111101111111100000	674000177677600	M. bovis	Bovis
TB/Nm A374	Northern	Savelugu	1037	SB0944	1101111101111110111111111111101111111100000	676773777677600	M. bovis	Bovis
TB/Nm A377	Northern	Kumbungu	1037	SB0944	1101111101111110111111111111101111111100000	676773777677600	M. bovis	Bovis
TB/Nm A378	Northern	Kumbungu	1037	SB0944	1101111101111110111111111111101111111100000	676773777677600	M. bovis	Bovis
TB/Nm A381	Savannah	Central Conja (Buipe)	1603	SB0300	1101101101111110111111111111101111111100000	666773777677600	M. bovis	Bovis
TB/Nm A382	Northern	Gushegu	1037	SB0944	1101111101111110111111111111101111111100000	676773777677600	M. bovis	Bovis
TB/Nm A383	Northern	Savelugu	2813	SB1027	1101111101111110111111111100101111111100000	676773776277600	M. bovis	Bovis
TB/Nm A384	Northern	Mion	Orphan or New-11	SB2740	1101001101011110111111111111101111111100000	646573777677600	M. bovis	Bovis
TB/Nm A386	Northern	Kumbungu	1037	SB0944	1101111101111110111111111111101111111100000	676773777677600	M. bovis	Bovis
TB/Nm A387	Savannah	Damongo	3736	SB1432	0101001101111110111111111111101111111100000	246773777677600	M. bovis	Bovis
TB/Nm A389	Savannah	Kabulpe	1037	SB0944	1101111101111110111111111111101111111100000	676773777677600	M. bovis	Bovis
TB/Nm A391	Savannah	Central Conja (Buipe)	1037	SB0944	1101111101111110111111111111101111111100000	676773777677600	M. bovis	Bovis
TB/Nm A392	Savannah	East Gonja	3736	SB1432	0101001101111110111111111111101111111100000	246773777677600	M. bovis	Bovis
TB/Nm A393	Northern	Savelugu	1037	SB0944	1101111101111110111111111111101111111100000	676773777677600	M. bovis	Bovis
TB/Nm A394	Northern	Savelugu	1037	SB0944	1101111101111110111111111111101111111100000	676773777677600	M. bovis	Bovis
TB/Nm A395	Northern	Savelugu	1037	SB0944	1101111101111110111111111111101111111100000	676773777677600	M. bovis	Bovis
TB/Nm A396	Northern	Tolon	1037	SB0944	1101111101111110111111111111101111111100000	676773777677600	M. bovis	Bovis
TB/Nm A398	Northern	Gushegu	Orphan or New-9	SB2765	0001101101111110111111111111101111111100000	066773777677600	M. bovis	Bovis
TB/Nm A399	Northern	Karaga	Orphan or New-6	SB2763	0101101101111110111111111111101111111100000	266773777677600	M. bovis	Bovis
TB/Nm A403	Northern	Gushegu	665	SB0134	1100011101111110111111111111111111111100000	616773777777600	M. bovis	Bovis
TB/Nm A404	Savannah	Central Conja (Buipe)	482	SB0120	1101111101111110111111111111111111111100000	676773777777600	M. bovis	Bovis
TB/Nm A409	North_East	Walewale	1037	SB0944	1101111101111110111111111111101111111100000	676773777677600	M. bovis	Bovis
TB/Nm A412	Savannah	Central Conja (Buipe)	1037	SB0944	1101111101111110111111111111101111111100000	676773777677600	M. bovis	Bovis
TB/Nm A413	Savannah	East Gonja	1603	SB0300	1101101101111110111111111111101111111100000	666773777677600	M. bovis	Bovis
TB/Nm A414	Northern	Mion	1037	SB0944	1101111101111110111111111111101111111100000	676773777677600	M. bovis	Bovis
TB/Nm A416	Northern	Tamale Metro	2840	SB1026	1101001101111110111111111111101111111100000	646773777677600	M. bovis	Bovis
TB/Nm A418	Northern	Tamale Metro	1037	SB0944	1101111101111110111111111111101111111100000	676773777677600	M. bovis	Bovis
TB/Nm A420	Northern	Tamale Metro	1603	SB0300	1101101101111110111111111111101111111100000	666773777677600	M. bovis	Bovis
TB/Nm A424	North_East	East Mamprusi	665	SB0134	1100011101111110111111111111111111111100000	616773777777600	M. bovis	Bovis
TB/Nm A426	Northern	Savelugu	1037	SB0944	1101111101111110111111111111101111111100000	676773777677600	M. bovis	Bovis
TB/Nm A427	Savannah	East Gonja	1603	SB0300	1101101101111110111111111111101111111100000	666773777677600	M. bovis	Bovis
TB/Nm A428	Northern	Gushegu	1037	SB0944	1101111101111110111111111111101111111100000	676773777677600	M. bovis	Bovis
TB/Nm A429	Northern	Karaga	1037	SB0944	1101111101111110111111111111101111111100000	676773777677600	M. bovis	Bovis
TB/Nm A432	Savannah	East Gonja	1603	SB0300	1101101101111110111111111111101111111100000	666773777677600	M. bovis	Bovis
TB/Nm A433	Northern	Tolon	2840	SB1026	1101001101111110111111111111101111111100000	646773777677600	M. bovis	Bovis
TB/Nm A434	Savannah	Central Conja (Buipe)	Orphan or New-29	SB2756	1101111000000000000011111111101111111100000	674000177677600	M. bovis	Bovis
TB/Nm A435	Northern	Savelugu	1032	SB0878	1101111101111110111111111100000000111100000	676773776003600	M. bovis	Bovis
TB/Nm A436	Savannah	East Gonja	1037	SB0944	1101111101111110111111111111101111111100000	676773777677600	M. bovis	Bovis
TB/Nm A437	North_East	Walewale	1603	SB0300	1101101101111110111111111111101111111100000	666773777677600	M. bovis	Bovis
TB/Nm A438	Savannah	Central Conja (Buipe)	Orphan or New-30	SB2757	1100000000000000000000001011101111111100000	600000005677600	M. bovis	Bovis
TB/Nm A439	Northern	Tolon	3760	SB1410	1001101101111110111111111111101111111100000	466773777677600	M. bovis	Bovis
TB/Nm A440	Northern	Savelugu	1037	SB0944	1101111101111110111111111111101111111100000	676773777677600	M. bovis	Bovis
TB/Nm A441	North_East	East Mamprusi	1603	SB0300	1101101101111110111111111111101111111100000	666773777677600	M. bovis	Bovis
TB/Nm A444	Savannah	Central Conja (Buipe)	1037	SB0944	1101111101111110111111111111101111111100000	676773777677600	M. bovis	Bovis
TB/Nm A446	Northern	Tolon	1037	SB0944	1101111101111110111111111111101111111100000	676773777677600	M. bovis	Bovis
TB/Nm A447	Northern	Savelugu	2813	SB1027	1101111101111110111111111100101111111100000	676773776277600	M. bovis	Bovis
TB/Nm A449	Savannah	East Gonja	1037	SB0944	1101111101111110111111111111101111111100000	676773777677600	M. bovis	Bovis
TB/Nm A450	Savannah	Damongo	Orphan or New-32	SB2759	1100000000001000111111111111101111111100000	600043777677600	M. caprae	Caprae
TB/Nm A451	Northern	Tamale Metro	1037	SB0944	1101111101111110111111111111101111111100000	676773777677600	M. bovis	Bovis
TB/Nm A452	Northern	Tolon	1037	SB0944	1101111101111110111111111111101111111100000	676773777677600	M. bovis	Bovis
TB/Nm A453	North_East	Walewale	3025	SB1025	1101111101111110111111111111100011111100000	676773777617600	M. bovis	Bovis
TB/Nm A454	Savannah	East Gonja	3735	SB1431	1101111101111110111111111101100011111100000	676773776617600	M. bovis	Bovis
TB/Nm A455	Northern	Mion	1037	SB0944	1101111101111110111111111111101111111100000	676773777677600	M. bovis	Bovis
TB/Nm A458	Savannah	Central Conja (Buipe)	1603	SB0300	1101101101111110111111111111101111111100000	666773777677600	M. bovis	Bovis
TB/Nm A460	Northern	Savelugu	1036	SB0850	1101111101111110111111111111100111111100000	676773777637600	M. bovis	Bovis
TB/Nm A461	Northern	Karaga	1037	SB0944	1101111101111110111111111111101111111100000	676773777677600	M. bovis	Bovis
TB/Nm A464	Northern	Gushegu	1603	SB0300	1101101101111110111111111111101111111100000	666773777677600	M. bovis	Bovis
TB/Nm A465	Northern	Savelugu	1037	SB0944	1101111101111110111111111111101111111100000	676773777677600	M. bovis	Bovis
TB/Nm A466	Northern	Savelugu	2842	SB0951	1101111101111110111111111111101111110100000	676773777677200	M. bovis	Bovis
TB/Nm A467	Northern	Savelugu	Orphan or New-5	SB2762	0101111101111110111111111111101111111100000	276773777677600	M. bovis	Bovis
